# Supplementary material for: Global burden, disparities, and determinants of postpartum haemorrhage among women who gave birth: an umbrella review of systematic reviews and meta-analyses
Source: Front Reprod Health. 2025 Dec 18;7:1721550. doi: 10.3389/frph.2025.1721550 (PMC12756386; doi:10.3389/frph.2025.1721550)
Supplement: Supplementary file 1 [file Datasheet1.csv]

Author (year)	Review aim	Search strategy	total no of included studies	Study setting	Total countries	Sample 0	sample1	older maternal age (20-34years	se1	sample 2	Residence	se2	sample3	absence of anti-natal care visits (ANC)	se3	sample 4	Hypertensive disorder	se4	sample 5	Anemia during pregnancy	se5	Sample 6	multi-parity	se6	sample 7	Nulliparous	se7	sample8	Singleton Gestation	se8	sample 9	Multiple Gestation	se9	sample10	Caesarean section	se10	sample11	vaginal delivery	se11	sample 14	prolonged labor	se14	sample 15	Uterotonic before placenta delivery	se15	sample 16	Uterotonic after placenta delivery	se16	Sample 17
Bestman, Pan, & Luo, 2019	To assess the prevalence and risk factors of PPH in Africa, so as to provide scientific evidence base findings that might be used to ensure maternal safety	Google scholar, PubMed, EMBASE, Scopus, Web of Sciences, and Grey literature databases	12	Africa		130570	130570.0	1.7	0.003018921				130570	1.52	0.002460378	130570	1.58	0.002649237	130570	1.2	0.001355763	130570.0	3	0.006778817													130570.00	1.3	0.001728266							130570.00	0.99	0.000275357	130570.00
Carroli, Cuesta, Abalos, & Gulmezoglu, 2008	This study conducted a systematic review to assess the global and regional prevalence of postpartum haemorrhage (PPH), aiming to understand its magnitude across diverse settings. Variations remain unclear due to inconsistent data.	Medline, CAB, Embase databases for the period 2003–2006 were scanned for all potentially eligible studies using the following search terms: ‘postpartum haemorrhage’, ‘epidemiological data’, ‘hospital information system’ and ‘medical information system’, with variations in the terms commonly used.	37	Globally		3815034				3815034	5.1	0.002341142	3815034	4.12	0.001835594	3815034						3286.0	7.45	0.12092726	24225.0	9.5	0.057735027	25854.0			958.0	8.25	0.249869486	5260.00	8.44	0.109260911	99037.00	10.84	0.032818101				6063.00	11.48	0.140866525	2991.00	6.52	0.10969457	3815034.00
Carroli, Cuesta, Abalos, & Gulmezoglu, 2008	This study conducted a systematic review to assess the global and regional prevalence of postpartum haemorrhage (PPH), aiming to understand its magnitude across diverse settings. Variations remain unclear due to inconsistent data.	Databases (PubMed, Embase, and Web of Science Core Collection) for the first time	70	Globally		505,379	505379.0	2.37	0.002534696	505379						505379	1.23	0.000748183	505379	1.5	0.00121821							5150.0
Huang et al., 2023	To estimate the incidence and identify risk factors of postpartum hemorrhage (PPH) after vaginal delivery	PubMed, Cochrane Library, CINAHL, Web of Science, EMBASE, and ClinicalTrials.gov databases were systematically searched	36	Globally		3050532	3050532.0	1.4	0.000428456							3050532	1.56	0.000535141				3050532.0	0.71	0.000259801	3050532.0	1.54	0.000522119				3050532.0	2.92	0.001355671										3050532.00	0.50	0.000286274				3050532.00
Moyo, Dzinamarira, Moyo, Murewanhema, & Ross, 2024	To provide an accurate estimation of the prevalence of PPH and to identify regional risk variables.	Google Scholar, EMBASE, ScienceDirect, CINAHL, MEDLINE, Africa Journals Online (AJOL), SCOPUS, and PubMed	26	Sub-Saharan Africa		106,640	106640.0	4.37	0.011751562	106640	2.06	0.004525082		3.43	0.008840771				106640	5.6	0.015542213				106640.0	3.13	0.007906821				106640.0	8.25	0.023682956				106640.00	2.61	0.006277303							106640.00	0.17	0.00115028
Nigussie, Girma, Molla, Tamir, & Tilahun, 2022)	To estimate the pooled magnitude of postpartum hemorrhage and the pooled effect size of the associated factors in Ethiopia	PubMed/MEDLINE online, Science Direct, Hinari, Cochrane Library, CINAHL, African Journals Online, Google and Google Scholars databases	21	Ethiopia		93,898	93898.0	5.038	0.014719195					13.84	0.043503318							93898.0	6.584	0.019787432																93898.00	4.054	0.011482811
YP., 2023	This study aimed to identify and quantify risk variables for atonic postpartum hemorrhage	The databases PubMed, CINAHL, EMBASE, Web of Science, and ClinicalTrials.gov were searched for English language studies with no date or geographical constraints.	327	Globally		93,898								6.52	0.019577858							93898.0	1.88	0.004197513
Yunas et al., 2025	To identify and quantify the various causes and risk factors for postpartum haemorrhage.	systematic literature search in MEDLINE, Embase, Web of Science, Cochrane Library, and Google Scholar				295053							2083	2.78	0.048740251							290572.0	1.2	0.000908822							210132.0	5.86	0.011641819	1014.00	5.18	0.146128203
Ende et al., 2021	To identify and quantify risk factors for atonic postpartum hemorrhage	PubMed, CINAHL, EMBASE, Web of Science, and and ClinicalTrials.gov databases	13	Globally		12677006										2049041	1.84	0.000868507													2185153.0	2.16	0.001070816	12654577.00	1.3	0.000175553	1177931.00	1.67	0.000974621	2253186.00	1.76	0.000770486	530012.00	1.15	0.000570495
Yoseph Merkeb Alamneh, 2024	to assess the pooled prevalence and associated factors of postpartum hemorrhage among mothers at public health institutions in Ethiopia	MEDLINE/PubMed, EMBASE, Scopus, and Grey literature databases, Google Scholar, Science Direct and Cochrane library were extensively searched.	11	Ethiopia		16,416	16416.0	2.4	0.014306585	16416	3.08		16416	4.82	0.033490492							16416.0	3.73	0.02490589										16416.00	6.67	0.047997738
[truncated: 26 more columns]
