# Supplementary material for: Global burden, disparities, and determinants of postpartum haemorrhage among women who gave birth: an umbrella review of systematic reviews and meta-analyses
Source: Front Reprod Health. 2025 Dec 18;7:1721550. doi: 10.3389/frph.2025.1721550 (PMC12756386; doi:10.3389/frph.2025.1721550)
Supplement: Supplementary file 4 [file Table3.xlsx]

## Sheet: PPH-Umbrella R
Author (year)	Review aim	Search strategy	study design Included studies	total no of included studies	study setting	Total countries	Sample size	Risk of bias	Prevalence of blood loss >=500 ml per 100 women giving birth	Prevalence of blood loss >=500 ml per 100 women giving birth based only on studies which used objective method of blood loss measurement	Prevalence of blood loss >=1000 ml per 100 women giving birth	Prevalence of blood loss >=1000 ml per 100 women giving birth based only on studies which used objective method of blood loss measurement	Quality AMSTAR-2
Bestman, Pan, & Luo, 2019	To assess the prevalence and risk factors of PPH in Africa, so as to provide scientific evidence base findings that might be used to ensure maternal safety	Google scholar, PubMed, EMBASE, Scopus, Web of Sciences, and Grey literature databases	SRMA	12	Africa	8	130570	Clear quality appraisal of including studies started	3.51
Calvert et al., 2012	To provide regional estimates of the prevalence of maternal haemorrhage and explore the effect of methodological differences between studies on any observed regional variation	Medline, EMBASE, Popline, and CAB abstracts) and the WHO regional databases (African Index Medicus, Eastern Mediterranean Region Index Medicus, Western Pacific Region Index Medicus and Latin American and Caribbean Center on Health Sciences Information	SRMA	63	Globally		1003694		10.8	14.2
Calvert et al., 2012			SRMA	3	Africa		2738		25.73	28
Calvert et al., 2012			SRMA	6	Latin America and the Caribbean		23129		8.2	11.9
Calvert et al., 2012			SRMA	7	Northern America		28580		13.1	NA
Calvert et al., 2012			SRMA	20	Asia		215611		8.5	10
Calvert et al., 2012			SRMA	18	Europe		378617		12.7	22.9
Calvert et al., 2012			SRMA	9	Oceania		355019		7.2	NA
Calvert et al., 2012	To provide regional estimates of the prevalence of maternal haemorrhage and explore the effect of methodological differences between studies on any observed regional variation	Medline, EMBASE, Popline, and CAB abstracts) and the WHO regional databases (African Index Medicus, Eastern Mediterranean Region Index Medicus, Western Pacific Region Index Medicus and Latin American and Caribbean Center on Health Sciences Information	SRMA	37	Globally		503046		2.8	4.2
Calvert et al., 2012			SRMA	2	Africa		1889		5.1	5.1
Calvert et al., 2012			SRMA	4	Latin America and the Caribbean		15551		3.3	4.1
Calvert et al., 2012			SRMA	4	Northern America		21744		4.3	NA
Calvert et al., 2012			SRMA	11	Asia		11416		1.9	2.5
Calvert et al., 2012			SRMA	18	Europe		452116		2.8	6.8
Calvert et al., 2012			SRMA	1	Oceania		330		3	NA
Carroli, Cuesta, Abalos, & Gulmezoglu, 2008	This study conducted a systematic review to assess the global and regional prevalence of postpartum haemorrhage (PPH), aiming to understand its magnitude across diverse settings. Variations remain unclear due to inconsistent data.	Medline, CAB, Embase databases for the period 2003–2006 were scanned for all potentially eligible studies using the following search terms: ‘postpartum haemorrhage’, ‘epidemiological data’, ‘hospital information system’ and ‘medical information system’, with variations in the terms commonly used.	SRMA		Globally		3815034		0.0609	0.1055
Carroli, Cuesta, Abalos, & Gulmezoglu, 2008			SRMA		Africa		14443		0.1045			99037
Carroli, Cuesta, Abalos, & Gulmezoglu, 2008			SRMA		Eastern Africa		499		0.1423			5260
Carroli, Cuesta, Abalos, & Gulmezoglu, 2008			SRMA		Middle Africa		2410		0.1867			24225
Carroli, Cuesta, Abalos, & Gulmezoglu, 2008			SRMA		Western Africa		11534		0.0857			3286
Carroli, Cuesta, Abalos, & Gulmezoglu, 2008			SRMA		Asia		391141		0.0255			5763
Carroli, Cuesta, Abalos, & Gulmezoglu, 2008			SRMA		Eastern Asia		186749		0.0396			35507
Carroli, Cuesta, Abalos, & Gulmezoglu, 2008			SRMA		South-Central Asia		8659		0.0435			6063
Carroli, Cuesta, Abalos, & Gulmezoglu, 2008			SRMA		South-Eastern Asia		3835		0.0488			2991
Carroli, Cuesta, Abalos, & Gulmezoglu, 2008			SRMA		Western Asia		191898		0.0105			25854
Carroli, Cuesta, Abalos, & Gulmezoglu, 2008			SRMA		Europe		3295 864		0.0638			958
Carroli, Cuesta, Abalos, & Gulmezoglu, 2008			SRMA		Northern Europe		3286 467		0.0637
Carroli, Cuesta, Abalos, & Gulmezoglu, 2008			SRMA		Western Europe		9393		0.0938
Carroli, Cuesta, Abalos, & Gulmezoglu, 2008			SRMA		Latin America		4158		0.089
Carroli, Cuesta, Abalos, & Gulmezoglu, 2008			SRMA		Caribbean		4158		0.089
Carroli, Cuesta, Abalos, & Gulmezoglu, 2008			SRMA		Northern America		28216
Carroli, Cuesta, Abalos, & Gulmezoglu, 2008			SRMA		Oceania		25605		0.0637
Carroli, Cuesta, Abalos, & Gulmezoglu, 2008			SRMA		Australia/New Zealand		25605		0.0768
Carroli, Cuesta, Abalos, & Gulmezoglu, 2008			SRMA		Multicountry		55607		0.0768
Carroli, Cuesta, Abalos, & Gulmezoglu, 2008	This study conducted a systematic review to assess the global and regional prevalence of postpartum haemorrhage (PPH), aiming to understand its magnitude across diverse settings. Variations remain unclear due to inconsistent data.	Medline, CAB, Embase databases for the period 2003–2006 were scanned for all potentially eligible studies using the following search terms: ‘postpartum haemorrhage’, ‘epidemiological data’, ‘hospital information system’ and ‘medical information system’, with variations in the terms commonly used.	SRMA		Globally		505379				0.0186	0.0304
Carroli, Cuesta, Abalos, & Gulmezoglu, 2008			SRMA	8	Africa		20692				2.21	72662
Carroli, Cuesta, Abalos, & Gulmezoglu, 2008			SRMA	1	Eastern Africa		499				2.8	2647
Carroli, Cuesta, Abalos, & Gulmezoglu, 2008			SRMA	2	Middle Africa		2410				3.07	3464
Carroli, Cuesta, Abalos, & Gulmezoglu, 2008			SRMA	1	Northern Africa		3411				0.26
Carroli, Cuesta, Abalos, & Gulmezoglu, 2008			SRMA	1	Southern Africa		2814				3.8	3286
Carroli, Cuesta, Abalos, & Gulmezoglu, 2008			SRMA	5	Western Africa		11558				2.2
Carroli, Cuesta, Abalos, & Gulmezoglu, 2008			SRMA	10	Asia		25345				1.78	4999
Carroli, Cuesta, Abalos, & Gulmezoglu, 2008			SRMA	3	Eastern Asia		5240				1.01	30608
Carroli, Cuesta, Abalos, & Gulmezoglu, 2008			SRMA	2	South-Central Asia		6501				0.68	5585
Carroli, Cuesta, Abalos, & Gulmezoglu, 2008			SRMA	3	South-Eastern Asia		8776				2.67	1635
Carroli, Cuesta, Abalos, & Gulmezoglu, 2008			SRMA	3	Western Asia		4828				2.51	5150
Carroli, Cuesta, Abalos, & Gulmezoglu, 2008			SRMA	7	Europe		432616				1.75
Carroli, Cuesta, Abalos, & Gulmezoglu, 2008			SRMA	4	Northern Europe		425553				1.69
Carroli, Cuesta, Abalos, & Gulmezoglu, 2008			SRMA	4	Western Europe		7063				5.49
Carroli, Cuesta, Abalos, & Gulmezoglu, 2008			SRMA	1	Latin America		2719				5.33
Carroli, Cuesta, Abalos, & Gulmezoglu, 2008			SRMA	1	Caribbean & South America		2719				5.33
Carroli, Cuesta, Abalos, & Gulmezoglu, 2008			SRMA		Northern America
Carroli, Cuesta, Abalos, & Gulmezoglu, 2008			SRMA	1	Oceania		3483				4.33
Carroli, Cuesta, Abalos, & Gulmezoglu, 2008			SRMA	1	Australia/New Zealand		3483				4.33
Carroli, Cuesta, Abalos, & Gulmezoglu, 2008			SRMA	2	Multicountry		20524				3.12
Fan et al., 2017	The aim of this study was to calculate the average point incidence of PPH in women with placenta previa		SRMA	11	Globally		5146		0.223
			SRMA		Northern America		1692		0.263
			SRMA		Asia		1545		0.207
			SRMA		Australia		1612		0.192
			SRMA		Europe		297		0.178
Giri, Sahoo, Sundaram, & Shukla, 2023	To determine the pooled prevalence of postpartum hemorrhage (PPH) among pregnant women diagnosed with non-cirrhotic portal hypertension (NCPH)		SRMA	10	Globally		337		0.047
Huang et al., 2023	To estimate the incidence and identify risk factors of postpartum hemorrhage (PPH) after vaginal delivery	PubMed, Cochrane Library, CINAHL, Web of Science, EMBASE, and ClinicalTrials.gov databases were systematically searched	SRMA	36	Globally		3050532		0.17		6		This review of 36 studies found PPH rates of 17% (≥500 mL) and 6% (≥1000 mL), identifying 41 risk factors across five categories. Rising global PPH incidence highlights the need for obstetric providers to address labor-related risks—prolonged labor, oxytocin use, and genital trauma—to reduce maternal morbidity.
Moyo, Dzinamarira, Moyo, Murewanhema, & Ross, 2024	To provide an accurate estimation of the prevalence of PPH and to identify regional risk variables.	Google Scholar, EMBASE, ScienceDirect, CINAHL, MEDLINE, Africa Journals Online (AJOL), SCOPUS, and PubMed	SRMA	26	Sub-Saharan Africa		106640		0.086	9
Nigussie, Girma, Molla, Tamir, & Tilahun, 2022)	To estimate the pooled magnitude of postpartum hemorrhage and the pooled effect size of the associated factors in Ethiopia	PubMed/MEDLINE online, Science Direct, Hinari, Cochrane Library, CINAHL, African Journals Online, Google and Google Scholars databases	SRMA	21	Ethiopia		93898		8.24
			SRMA
			SRMA
			SRMA
			SRMA
			SRMA
Tiruneh, McLelland, & Plummer, 2021	To determine the pooled incidence of primary postpartum haemorrhage among women following in-hospital births.	searched electronic databases of Ovid MEDLINE, Ovid Emcare, Embase, PsycINFO, and CINAHL	SRMA		Globally		7,062		0.12
Tolossa, Fetensa, Zewde, Besho, & Jidha, 2022	To estimates the pooled magnitude of PPH and factors associated with PPH among women who gave birth in Ethiopia	Electronic databases such as Medline, Pub Med, Cochrane library, the Web of Science, and Google Scholar were used to search for articles	SRMA	9	Ethiopia		4032		0.1114
Yoseph Merkeb Alamneh, 2024	to assess the pooled prevalence and associated factors of postpartum hemorrhage among mothers at public health institutions in Ethiopia	MEDLINE/PubMed, EMBASE, Scopus, and Grey literature databases, Google Scholar, Science Direct and Cochrane library were extensively searched.	SRMA	11	Ethiopia		16416		12.5
